# Supplementary material for: Uptake of services for prevention of mother-to-child transmission of HIV in a community cohort in rural Tanzania from 2005 to 2012
Source: BMC Health Serv Res. 2016 Jan 6;16:4. doi: 10.1186/s12913-015-1249-6 (PMC4702391; doi:10.1186/s12913-015-1249-6)
Supplement: Additional file 1: — Adjusted coverage estimates for the proportion of HIV-positive pregnant women who a) accessed ANC, b) enrolled in care at PMTCT/CTC, and c) accessed ARVs, in each pregnancy by year. (XLSX 13 kb) [file 12913_2015_1249_MOESM1_ESM.xlsx]

## Sheet: sheet 1
	SUPPLEMENTAL DIGITAL CONTENT TABLE 1a. Adjusted coverage estimates for the proportion of HIV-positive pregnant women who accessed ANC in each pregnancy by year.
	A	B	C	D	E	F
	Year of pregnancy	% Kisesa-resident ANC records (pregnancies) linked to a DSS record	Raw % of pregnancies to HIV+ women that attended ANC	Adjusted coverage estimate 1* (attended ANC)	Adjusted coverage estimate 2** (attended ANC)	Adjusted coverage estimate 3*** (attended ANC)
	2005	0.840406	0.324	0.385528	0.4381	0.462857
	2006	0.770911	0.637	0.826295	0.938971	0.91
	2007	0.804379	0.579	0.71981	0.817966	0.827143
	2008	0.789568	0.543	0.687718	0.781497	0.775714
	2009	0.782636	0.656	0.838193	0.952492	0.937143
	2010	0.77451	0.614	0.792759	0.900863	0.877143
	2011	0.753964	0.687	0.911185	1.03544	0.981429
	2012	0.848253	0.803	0.946651	1.07574	1.14714
	Overall	0.794329	0.64	0.805712	0.915582	0.914286
	*column C divided by column B
	**column D divided by 88% (accounting for 12% of women that reported accessing ANC services outside
	Kisesa ward in sero7)
	***column C divided by 70% (sensitivity of the algorithm)
	Estimates may range over 100% in some years due to the assumptions of the same sensitivity across all
	years, inaccuracies in the recording (by nurses) or reporting (by women) of women’s village of residence in
	the ANC registers, or because a smaller proportion of women attended ANC out of area than assumed, as
	this information would be expected to vary by year.
	SUPPLEMENTAL DIGITAL CONTENT TABLE 1b. Adjusted coverage estimates for the proportion of HIV-positive pregnant women in care at PMTCT/CTC in each pregnancy by year.
	A	B	C	D	E	F
	Year of pregnancy	% Kisesa-resident ANC records (pregnancies) linked to a DSS record	Raw % of pregnancies to HIV+ women that enrolled in PMTCT/CTC	Adjusted coverage estimate 1* (enrolled in PMTCT/CTC)	Adjusted coverage estimate 2** (enrolled in PMTCT/CTC)	Adjusted coverage estimate 3*** (enrolled in PMTCT/CTC)
	2005	0.840406	0	0	0	0
	2006	0.770911	0.0518519	0.0672605	0.0764323	0.0740741
	2007	0.804379	0.0440252	0.0547319	0.0621953	0.0628931
	2008	0.789568	0.170854	0.216389	0.245897	0.244078
	2009	0.782636	0.442708	0.565663	0.642799	0.63244
	2010	0.77451	0.536364	0.69252	0.786955	0.766234
	2011	0.753964	0.626506	0.83095	0.944261	0.895009
	2012	0.848253	0.684015	0.80638	0.916341	0.977164
	Overall	0.794329	0.395	0.497275	0.565086	0.564286
	*column C divided by column B
	**column D divided by 88% (accounting for 12% of women that reported accessing ANC services outside
	Kisesa ward in sero7)
	***column C divided by 70% (sensitivity of the algorithm)
	SUPPLEMENTAL DIGITAL CONTENT TABLE 1c. Adjusted coverage estimates for the proportion of HIV-positive pregnant women who accessed ARVs in each pregnancy by year.
	A	B	C	D	E	F
	Year of pregnancy	% Kisesa-resident ANC records (pregnancies) linked to a DSS record	Raw % of pregnancies to HIV+ women that accessed ARVs	Adjusted coverage estimate 1* (accessed ARVs)	Adjusted coverage estimate 2** (accessed ARVs)	Adjusted coverage estimate 3*** (accessed ARVs)
	2005	0.840406	0	0	0	0
	2006	0.770911	0.0296296	0.0384345	0.0436756	0.042328
	2007	0.804379	0.0377358	0.046913	0.0533103	0.0539084
	2008	0.789568	0.0753769	0.0954659	0.108484	0.107681
	2009	0.782636	0.166667	0.212955	0.241995	0.238095
	2010	0.77451	0.245455	0.316916	0.360132	0.350649
	2011	0.753964	0.285141	0.378189	0.42976	0.407344
	2012	0.848253	0.434944	0.512753	0.582674	0.621349
	Overall	0.794329	0.2	0.251785	0.286119	0.285714
	*column C divided by column B
	**column D divided by 88% (accounting for 12% of women that reported accessing ANC services outside
	Kisesa ward in sero7)
	***column C divided by 70% (sensitivity of the algorithm)
